# Supplementary material for: Enrichment of Brain n-3 Docosapentaenoic Acid (DPA) and Retinal n-3 Eicosapentaenoic Acid (EPA) in Lambs Fed Nannochloropsis oceanica Microalga
Source: Animals (Basel). 2023 Feb 24;13(5):828. doi: 10.3390/ani13050828 (PMC10000189; doi:10.3390/ani13050828)
Supplement: Supplementary file 1 [file animals-13-00828-s001.zip]

Archive with 1 entries (1 files):
- animals-2203429-supplementary.pdf
